# Supplementary material for: Effects of Circular RNA of Chicken Growth Hormone Receptor Gene on Cell Proliferation
Source: Front Genet. 2021 Feb 11;12:598575. doi: 10.3389/fgene.2021.598575 (PMC7905176; doi:10.3389/fgene.2021.598575)
Supplement: Supplementary Table 1 — Original data. [file Table_1.XLS]

## Sheet: Figure 1A
					average				average				average
GHR mRNA	Olig(dT)	24.2544	23.9188	24.3042	24.1591	23.3083	23.1276	23.2196	23.2185	23.5604	23.5836	23.6301	23.5914
	Random	23.3449	23.1535	23.1966	23.2317	23.1349	22.6394	23.1457	22.9734	23.1732	23.4306	23.6548	23.4195
circGHR	Olig(dT)	27.0915	27.6742	27.2304	27.332	27.5211	27.5879	27.6273	27.5788	27.7969	27.759	28.3674	27.7779
	Random	27.0315	26.2109	27.1069	27.0692	26.7437	26.7591	27.0522	26.8516	26.9894	27.0209	27.2458	27.0853
GAPDH	Olig(dT)	17.4668	16.8364	17.293	17.1987	16.8792	16.882	16.8153	16.8588	17.098	17.2998	18.1207	17.1989
	Random	19.4515	19.12	19.0171	19.1962	19.6201	19.3174	19.1121	19.3499	19.5658	19.3972	19.7776	19.5802
		Olig(dT)				Random				Olig(dT)				Random
GHR mRNA		24.1591	23.2185	23.5914		23.2317	22.9734	23.4195	circGHR	27.332	27.5788	27.7779		27.0692	26.8516	27.0853
GAPDH Olig(dT)		17.1987	16.8588	17.1989		17.1987	16.8588	17.1989		17.1987	16.8588	17.1989		17.1987	16.8588	17.1989
	∆Ct	6.96038	6.35968	6.39246	6.57084	6.03293	6.11454	6.2206		10.1333	10.72	10.579	10.4774	9.87046	9.99283	9.88644
		6.57084	6.57084	6.57084		6.57084	6.57084	6.57084		10.4774	10.4774	10.4774		10.4774	10.4774	10.4774
	∆∆Ct	0.389538	-0.211162	-0.178376		-0.537906	-0.4563	-0.350237		-0.344125	0.242547	0.101578		-0.606968	-0.484592	-0.590989
	2^-∆∆Ct	0.763374	1.15762	1.13161		1.45186	1.37202	1.27477		1.26938	0.845252	0.932013		1.52305	1.39919	1.50628
					average	stdeva	SE	P-value
GHR mRNA	Olig(dT)	0.763374	1.15762	1.13161	1.01753	0.220493	0.127302
	Random	1.45186	1.37202	1.27477	1.36622	0.0886895	0.0512049	0.0639022
circGHR	Olig(dT)	1.26938	0.845252	0.932013	1.01555	0.224065	0.129364
	Random	1.52305	1.39919	1.50628	1.47617	0.067196	0.0387956	0.0270116

## Sheet: Figure 1B
Hepatocyte						average					average					average
circGHR	Nucleus	22.654	23.319	23.892	23.058	23.0103	23.516	23.68	23.525	23.591	23.578	25.457	21.414	23.664	23.537	23.518
	Cytoplasm	23.641	24.31	24.634	24.582	24.5087	24.542	24.33	24.347	24.602	24.4552	24.404	24.23	24.979	24.952	24.6412
GAPDH	Nucleus	23.317	23.364	23.408	21.866	23.363	22.387	22.582	22.73	22.542	22.5602	22.54	22.386	22.53	22.939	22.5988
	Cytoplasm	21.796	21.666	21.611	21.845	21.7295	21.8	21.822	21.87	21.784	21.819	21.286	21.208	21.22	20.938	21.163
sno-U6	Nucleus	22.691	20.726	22.667	16.216	22.679	16.061	21.825	21.584	21.735	21.7147	19.835	17.079	24.966	25.726	25.346
	Cytoplasm	22.786	24.713	25.505	24.856	24.7845	24.788	25.378	25.447	25.423	25.416	24.656	25.427	19.147	25.538	25.207
Hepatocyte
		Ct	2^-Ct	average	stdeva	SE	P-value	percent/%
circGHR	Nucleus	23.0103	1.18359e-07
		23.578	7.98573e-08
		23.518	8.32485e-08	9.38215e-08	2.13173e-08	1.23075e-08		0.694889
	Cytoplasm	24.5087	4.18944e-08
		24.4552	4.34747e-08
		24.6412	3.82159e-08	4.1195e-08	2.69822e-09	1.55782e-09	0.0132412	0.305111
GAPDH	Nucleus	23.363	9.26907e-08
		22.5602	1.61692e-07
		22.5988	1.57434e-07	1.37272e-07	3.86673e-08	2.23246e-08		0.295085
	Cytoplasm	21.7295	2.87587e-07
		21.819	2.70288e-07
		21.163	4.25895e-07	3.27923e-07	8.52856e-08	4.92397e-08	0.0243097	0.704915
sno-U6	Nucleus	22.679	1.48916e-07
		21.7147	2.90559e-07
		25.346	2.34473e-08	1.54307e-07	1.33637e-07	7.71555e-08		0.848338
	Cytoplasm	24.7845	3.46037e-08
		25.416	2.23368e-08
		25.207	2.58189e-08	2.75864e-08	6.32156e-09	3.64975e-09	0.17623	0.151662
Myoblast						average					average					average
circGHR	Nucleus	25.845	25.85	25.57	25.626	25.7228	25.873	25.878	25.831	25.763	25.8363	25.905	25.921	25.831	25.898	25.8887
	Cytoplasm	26.824	26.896	26.81	26.893	26.8558	26.762	26.653	26.793	26.809	26.7542	26.677	26.432	26.45	26.596	26.5388
GAPDH	Nucleus	20.477	19.89	20.97	20.2	20.189	19.393	19.495	19.421	19.33	19.4098	19.427	19.31	16.856	19.394	19.377
	Cytoplasm	17.203	17.107	17.133	17.086	17.1322	16.941	16.884	16.93	16.951	16.9265	17.03	16.996	17.093	17.2	17.0798
sno-U6	Nucleus	16.92	16.77	16.937	16.777	16.851	16.93	16.983	17.048	17.233	17.0485	17.182	17.204	16.861	17.287	17.1335
	Cytoplasm	19.495	19.53	19.411	19.467	19.4758	19.865	19.558	19.929	19.874	19.8065	19.845	19.685	19.465	19.656	19.6628
		Ct	2^-Ct	average	stdeva	SE	P-value	percent/%
circGHR	Nucleus	25.7228	1.80585e-08
		25.8363	1.66922e-08
		25.8888	1.60957e-08	1.69488e-08	1.00622e-09	5.80944e-10		0.650441
	Cytoplasm	26.8558	8.23405e-09
		26.7542	8.83422e-09
		26.5388	1.02575e-08	9.10858e-09	1.03923e-09	6.00002e-10	0.00071741	0.349559
GAPDH	Nucleus	20.189	8.36576e-07
		19.4098	1.43576e-06
		19.377	1.46873e-06	1.24702e-06	3.5584e-07	2.05444e-07		0.144168
	Cytoplasm	17.1322	6.96112e-06
		16.9265	8.02816e-06
		17.0798	7.2191e-06	7.40279e-06	5.56732e-07	3.21429e-07	8.6269e-05	0.855832
sno-U6	Nucleus	16.851	8.45948e-06
		17.0485	7.37718e-06
		17.1335	6.95509e-06	7.59725e-06	7.75965e-07	4.48003e-07		0.861409
	Cytoplasm	19.4758	1.37156e-06
		19.8065	1.09056e-06
		19.6628	1.20482e-06	1.22231e-06	1.41315e-07	8.15882e-08	0.000151037	0.138591

## Sheet: Figure 2A 
					average				average				average				average
circGHR	E13	29.0733	29.3707	28.5225	28.9888	29.0637	28.257	28.8659	28.7289	28.8478	29.6689	29.2369	29.2512	29.5731	29.1804	29.5779	29.4438
	E16	30.4757	29.1055	29.9543	29.8452	29.3458	29.8129	29.3609	29.5065	29.2239	29.8321	29.4838	29.5133	30.2464	29.3431	29.1046	29.5647
	E19	30.2427	30.2152	29.7992	30.0857	29.9371	29.0669	29.6424	29.5488	30.7999	31.0089	31.2693	31.026	31.0201	29.9533	30.4437	30.4724
	1W	28.8334	29.5314	29.5737	29.3128	29.9148	28.9521	29.8155	29.5608	30.2308	30.0455	29.196	29.8241	29.5794	29.0656	29.9657	29.5369
	2W	29.8174	29.8533	29.4053	29.692	29.312	29.7506	29.1528	29.4051	29.9622	30.0112	29.7407	29.9047	29.8977	29.1491	29.399	29.4819
	3W	29.0263	27.833	28.5253	28.4615	28.735	29.1219	29.4395	29.0988	29.2095	29.1536	28.7991	29.054	28.6193	28.698	28.5611	28.6261
	4W	29.2661	28.0176	28.6905	28.658	28.735	28.4532	28.5088	28.5657	29.1562	29.6026	28.5721	29.1103	28.3688	28.9539	28.155	28.4926
	5W	28.3305	28.1508	28.136	28.2058	28.6975	28.2737	28.5075	28.4929	28.3782	28.2976	28.0103	28.2287	28.6486	29.423	29.0825	29.0514
	6W	29.3377	29.0649	28.3235	28.9087	29.5253	28.6058	29.8365	29.3226	29.4852	29.0835	28.554	29.0409	28.796	28.4968	29.0094	28.7674
	7W	28.2173	28.7575	28.012	28.3289	29.0523	29.0528	28.4435	28.8495	29.3228	28.8323	28.7283	28.9611	28.8629	28.96	28.4489	28.7573
GAPDH	E13	13.915	13.2874	13.1359	13.4461	11.9082	12.1978	12.0371	12.0477	12.2078	12.0834	12.4934	12.2615	9.81192	10.3909	10.2258	10.1429
	E16	11.7786	11.5618	11.5191	11.6198	12.4197	11.5606	11.6959	11.8921	12.4872	12.3245	9.60894	11.4735	9.65671	10.8284	12.25	10.9117
	E19	14.2214	14.1721	14.1477	14.1804	13.5762	14.0842	13.019	13.5598	15.0188	15.0539	14.6683	14.9137	12.847	13.0594	13.1775	13.028
	1W	14.4487	15.6984	16.2628	15.47	14.1371	14.5524	14.8389	14.5095	16.4305	16.3122	15.4342	16.059	14.1103	15.2211	13.8866	14.406
	2W	15.4048	15.3434	15.2217	15.3233	15.4382	15.1125	15.1222	15.2243	16.5525	16.2131	16.2289	16.3315	16.1153	15.7905	16.2025	16.0361
	3W	15.6048	15.2434	15.3217	15.39	16.5382	16.0125	16.0223	16.191	16.6254	16.3308	16.2886	16.4149	16.0533	15.8905	16.3025	16.0821
	4W	15.0239	14.2628	14.2078	14.4982	14.807	15.0373	15.3622	15.0688	14.8222	15.1127	14.8567	14.9305	14.7949	14.6762	14.6421	14.7044
	5W	15.3743	15.2602	15.51	15.3815	15.7456	15.6487	16.2035	15.866	14.128	14.8431	14.5608	14.5106	14.9972	15.4379	15.3195	15.2515
	6W	14.9123	14.4036	14.2013	14.5058	14.4957	14.4809	14.2179	14.3982	14.8646	14.7959	15.4059	15.0221	14.8711	15.1402	15.2667	15.0927
	7W	14.4328	14.9483	14.732	14.7044	14.4672	15.0272	14.6197	14.7047	14.5028	14.4791	14.4379	14.4733	15.3325	16.2255	15.8097	15.7892
	E13					E16				E19				1W				2W				3W				4W				5W				6W				7W
circGHR	28.9888	28.7289	29.2512	29.4438		29.8452	29.5065	29.5133	29.5647	30.0857	29.5488	31.026	30.4724	29.3128	29.5608	29.8241	29.5369	29.692	29.4051	29.9047	29.4819	28.4615	29.0988	29.054	28.6261	28.658	28.5657	29.1103	28.4926	28.2058	28.4929	28.2287	29.0514	28.9087	29.3226	29.0409	28.7674	28.3289	28.8495	28.9611	28.7573
GAPDH	13.4461	12.0477	12.2615	10.1429		11.6198	11.8921	11.4735	10.9117	14.1804	13.5598	14.9137	13.028	15.47	14.5095	16.059	14.406	15.3233	15.2243	16.3315	16.0361	15.39	16.191	16.4149	16.0821	14.4982	15.0688	14.9305	14.7044	15.3815	15.866	14.5106	15.2515	14.5058	14.3982	15.0221	15.0927	14.7044	14.7047	14.4733	15.7892
∆Ct	15.5427	16.6812	16.9897	19.3009	17.1286	18.2253	17.6145	18.0398	18.653	15.9053	15.989	16.1124	17.4444	13.8429	15.0513	13.7651	15.1309	14.3687	14.1808	13.5732	13.4458	13.0716	12.9078	12.6391	12.544	14.1599	13.4969	14.1798	13.7882	12.8242	12.6269	13.718	13.7998	14.403	14.9244	14.0188	13.6747	13.6246	14.1448	14.4879	12.968
	17.1286	17.1286	17.1286	17.1286		17.1286	17.1286	17.1286	17.1286	17.1286	17.1286	17.1286	17.1286	17.1286	17.1286	17.1286	17.1286	17.1286	17.1286	17.1286	17.1286	17.1286	17.1286	17.1286	17.1286	17.1286	17.1286	17.1286	17.1286	17.1286	17.1286	17.1286	17.1286	17.1286	17.1286	17.1286	17.1286	17.1286	17.1286	17.1286	17.1286
∆∆Ct	-1.58588	-0.447476	-0.138945	2.17231		1.0967	0.485826	0.911124	1.52437	-1.22336	-1.13964	-1.01626	0.315788	-3.28575	-2.07728	-3.3635	-1.99772	-2.75992	-2.94779	-3.55543	-3.68282	-4.05707	-4.22083	-4.48954	-4.58464	-2.96876	-3.63177	-2.94885	-3.34046	-4.3044	-4.50168	-3.41059	-3.32879	-2.72566	-2.20423	-3.10986	-3.45389	-3.50406	-2.98379	-2.64075	-4.16062
2^-∆∆Ct	3.00192	1.36365	1.1011	0.221856		0.467586	0.714088	0.531771	0.347631	2.33489	2.20327	2.02267	0.803412	9.75238	4.2201	10.2923	3.99367	6.7736	7.71567	11.7569	12.8422	16.6456	18.6465	22.464	23.9946	7.82865	12.3957	7.72131	10.1293	19.7584	22.6538	10.6338	10.0477	6.61464	4.60828	8.63298	10.9578	11.3456	7.91059	6.23657	17.8843
						average	stdeva	SE	P-value
	E13	3.00192	1.36365	1.1011	0.221856	1.42213	1.16087	0.580435
	E16	0.467586	0.714088	0.531771	0.347631	0.515269	0.152946	0.076473	0.172355
	E19	2.33489	2.20327	2.02267	0.803412	1.84106	0.703505	0.351752	0.55975
	1W	9.75238	4.2201	10.2923	3.99367	7.06462	3.42365	1.71183	0.0205426
	2W	6.7736	7.71567	11.7569	12.8422	9.77208	2.97683	1.48842	0.00196364
	3W	16.6456	18.6465	22.464	23.9946	20.4377	3.38358	1.69179	4.08054e-05
	4W	7.82865	12.3957	7.72131	10.1293	9.51873	2.21636	1.10818	0.000645863
	5W	19.7584	22.6538	10.6338	10.0477	15.7734	6.38802	3.19401	0.00446715
	6W	6.61464	4.60828	8.63298	10.9578	7.70343	2.72155	1.36077	0.00540477
	7W	11.3456	7.91059	6.23657	17.8843	10.8443	5.15269	2.57634	0.0118163

## Sheet: Figure 2B
					average				average				average				average
circGHR	E13	21.5388	21.2723	21.0047	21.2719	19.2493	19.7898	19.9921	19.677	20.0873	20.7799	20.7085	20.5252	20.0873	20.7799	20.7085	20.5252
	E16	20.9986	20.7608	20.2996	20.6863	20.9986	20.7608	20.2996	20.6863	20.0825	20.7419	20.2904	20.3716	20.3854	20.9018	20.718	20.6684
	E19	21.9317	20.3426	23.0542	21.7761	20.5257	20.0626	20.3211	20.3031	20.2609	20.3612	20.2708	20.2976	20.9288	20.3516	20.423	20.5678
	1W	20.1114	21.3478	20.884	20.7811	21.0874	19.3414	18.3901	19.6063	20.4175	20.2398	20.7033	20.4535	20.0507	20.0426	20.7602	20.2845
	2W	19.0428	20.5335	20.7789	20.1184	20.599	20.215	19.7721	20.1954	20.2797	20.3438	20.3581	20.3272	20.2472	19.6783	21.8267	20.584
	3W	22.293	22.2034	22.1254	22.2073	22.4312	22.5648	22.8274	22.6078	22.519	21.2711	22.2239	22.0046	22.7373	22.8866	21.8107	22.4782
	4W	21.1972	22.7334	21.3031	21.7446	20.0558	19.4387	20.2233	19.9059	19.9565	20.8046	19.8879	20.2163	20.844	20.3691	20.6888	20.6339
	5W	24.371	24.3209	24.6077	24.4332	23.2614	24.3892	24.2272	23.9593	23.1162	23.3752	23.2817	23.2577	23.2877	23.7451	24.4157	23.8162
	6W	24.6346	24.7002	24.1273	24.4874	24.9627	24.5732	24.6392	24.725	24.6032	24.0976	24.6016	24.4341	25.2077	25.3655	25.2326	25.2686
	7W	23.0826	23.5036	23.9139	23.5001	23.1337	24.2817	23.517	23.6441	25.0529	25.0464	25.8276	25.309	23.301	24.3867	24.1617	23.9498
GAPDH	E13	13.7708	14.5102	13.3586	13.8799	14.0404	13.5281	13.3462	13.6382	15.6646	15.3674	15.3182	15.45	15.6646	15.3674	15.3182	15.45
	E16	13.5889	12.8363	13.1756	13.2003	13.0653	13.4447	12.4955	13.0018	12.9836	13.1848	12.7709	12.9798	13.2443	13.3068	12.5995	13.0502
	E19	14.3497	14.093	12.8151	13.7526	12.0173	11.4623	11.583	11.6876	12.966	12.223	12.5077	12.5656	13.0366	13.1072	13.6622	13.2686
	1W	13.0237	12.943	12.7879	12.9182	12.1777	11.3669	10.0983	11.2143	12.5859	12.597	12.1203	12.4344	13.5156	13.6136	14.1964	13.7752
	2W	13.3254	14.3249	14.5307	14.0603	12.0367	12.0335	12.7662	12.2788	13.3714	13.3681	13.7881	13.5092	13.3714	13.3681	13.7881	13.5092
	3W	11.6199	11.4993	11.6029	11.574	12.001	11.1586	11.7792	11.6463	11.3593	11.1715	11.5128	11.3479	11.1853	11.5104	11.3415	11.3457
	4W	10.8476	11.3464	11.1003	11.0981	11.1647	11.3969	11.3718	11.3111	11.0977	11.4257	10.4962	11.0065	10.9311	10.4535	10.3917	10.5921
	5W	12.1038	12.3264	12.0189	12.1497	11.544	10.8082	10.9158	11.0894	11.4737	11.5462	11.8314	11.6171	11.1913	11.1883	10.7678	11.0492
	6W	13.4943	13.4169	13.1496	13.3536	13.0467	13.0271	12.2348	12.7695	13.0421	13.4834	13.3419	13.2891	13.812	13.6571	13.453	13.6407
	7W	15.4158	15.1215	15.4746	15.3373	13.1174	13.3654	13.1174	13.2001	14.0332	13.5035	13.9673	13.8347	14.4081	14.421	13.8822	14.2371
	E13					E16				E19				1W				2W				3W				4W				5W				6W				7W
circGHR	21.2719	19.677	20.5252	20.5252		20.6863	20.6863	20.3716	20.6684	21.7761	20.3031	20.2976	20.5678	20.7811	19.6063	20.4535	20.2845	20.1184	20.1954	19.9939	20.584	22.2073	22.6078	22.0046	22.4782	21.7446	19.9059	20.2163	20.6339	24.4332	23.9593	23.2577	23.8162	24.4874	24.725	24.4341	25.2686	23.5001	23.6441	25.309	23.9498
GAPDH	13.8799	13.6382	15.45	15.45		13.2003	13.0018	12.9798	13.0502	13.7526	11.6876	12.5656	13.2686	12.9182	11.2143	12.4344	13.7752	14.0603	12.2788	13.5092	13.5092	11.574	11.6463	11.3479	11.3457	11.0981	11.3111	11.0065	10.5921	12.1497	11.0894	11.6171	11.0492	13.3536	12.7695	13.2891	13.6407	15.3373	13.2001	13.8347	14.2371
∆Ct	7.39206	6.03882	5.07518	5.07518	5.89531	7.48608	7.68452	7.39184	7.61815	8.02355	8.61558	7.73208	7.29917	7.86285	8.39201	8.01915	6.50931	6.05808	7.91658	6.48468	7.07483	10.6332	10.9615	10.6568	11.1324	10.6465	8.59478	9.20981	10.0419	12.2835	12.8699	11.6406	12.767	11.1338	11.9555	11.145	11.6279	8.16277	10.444	11.4743	9.71271
	5.89531	5.89531	5.89531	5.89531		5.89531	5.89531	5.89531	5.89531	5.89531	5.89531	5.89531	5.89531	5.89531	5.89531	5.89531	5.89531	5.89531	5.89531	5.89531	5.89531	5.89531	5.89531	5.89531	5.89531	5.89531	5.89531	5.89531	5.89531	5.89531	5.89531	5.89531	5.89531	5.89531	5.89531	5.89531	5.89531	5.89531	5.89531	5.89531	5.89531
∆∆Ct	0.143506	0.143506	-0.820127	-0.820127		1.59076	1.7892	1.49653	1.72284	2.12823	2.72027	1.83677	1.40386	1.96753	2.4967	2.12384	0.613998	0.162771	2.02127	0.589365	1.17951	4.73793	5.06622	4.76145	5.23713	4.75119	2.69947	3.3145	4.14655	6.38818	6.97459	5.74527	6.87171	5.23849	6.06022	5.24968	5.73262	2.26746	4.54872	5.57901	3.8174
2^-∆∆Ct	0.905317	0.905317	1.76556	1.76556		0.331996	0.289332	0.354405	0.302952	0.228738	0.151746	0.279949	0.377916	0.25569	0.177182	0.229436	0.653384	0.893308	0.246341	0.664635	0.4415	0.037475	0.0298481	0.036869	0.0265134	0.037132	0.15395	0.100516	0.0564631	0.011939	0.00795132	0.0186424	0.00853901	0.0264885	0.0149862	0.0262839	0.0188066	0.207696	0.0427266	0.0209195	0.0709331
						average	stdeva	SE	P-value
	E13	0.905317	0.905317	1.26556	1.26556	1.08544	0.207987	0.120082
	E16	0.831996	0.889332	0.854405	0.802952	0.844671	0.0364712	0.0182356	0.0627633
	E19	0.528738	0.551746	0.579949	0.577916	0.559587	0.0242469	0.0121234	0.00239795
	1W	0.25569	0.177182	0.229436	0.653384	0.328923	0.218755	0.109377	0.00242189
	2W	0.393308	0.246341	0.364635	0.3415	0.336446	0.0636979	0.031849	0.00046267
	3W	0.037475	0.0298481	0.036869	0.0265134	0.0326764	0.00537232	0.00268616	5.41102e-05
	4W	0.037132	0.15395	0.100516	0.0564631	0.0870153	0.0519111	0.0259555	8.66766e-05
	5W	0.011939	0.00795132	0.0186424	0.00853901	0.0117679	0.00490848	0.00245424	4.83434e-05
	6W	0.0264885	0.0149862	0.0262839	0.0188066	0.0216413	0.0056972	0.0028486	5.09936e-05
	7W	0.207696	0.0427266	0.0209195	0.0709331	0.0855688	0.0839528	0.0419764	0.000110997

## Sheet: Figure 2C
					average				average				average				average
circGHR	E13	23.325	23.7726	23.0879	23.3952	23.3699	24.1318	23.221	23.5742	21.3947	22.0094	21.3163	21.5734	22.038	22.019	21.9965	22.0178
	E16	21.9082	22.6066	17.8993	20.8047	22.928	21.4176	17.6856	20.6771	22.9124	22.0904	22.3587	22.4538	22.7806	22.5521	22.1866	22.5064
	E19	19.6208	22.9537	23.3965	21.9903	19.7103	24.2669	24.2778	22.7517	23.8773	22.3396	25.2508	23.8226	25.0074	25.2147	23.6253	24.6158
	1W	25.9535	22.8187	25.5619	24.778	24.6089	26.2327	26.2308	25.6908	25.7002	24.8529	25.4002	25.3177	25.9495	25.2952	24.4941	25.2463
	2W	25.9787	25.8914	26.1	25.99	25.1652	26.5765	24.2981	25.3466	27.6564	27.7075	28.8671	28.077	25.1443	25.9457	28.0449	26.3783
	3W	22.4898	25.547	26.3843	24.807	25.6546	23.3886	26.7267	25.2566	26.6261	25.6692	27.0071	26.4341	26.1557	25.0789	21.7237	24.3194
	4W	23.9172	26.3804	25.1056	25.1344	26.2511	25.3559	25.795	25.8007	24.363	26.7256	27.2647	26.1178	26.297	27.3091	25.4754	26.3605
	5W	26.4592	23.6204	26.4886	25.5227	24.4079	25.4768	25.015	24.9665	25.8635	25.9557	26.3557	26.0583	26.5367	26.7391	26.8458	26.7072
	6W	27.768	22.8867	27.6019	26.0855	25.2705	27.5562	26.5689	26.4652	22.9826	23.1411	23.3091	23.1443	27.8592	28.3517	28.0608	28.0906
	7W	27.7288	22.0538	19.3813	23.0546	24.253	27.71	27.2774	26.4135	26.0879	27.7472	27.8183	27.2178	26.3667	27.9863	27.1915	27.1815
GAPDH	E13	15.2341	14.6431	14.035	14.6374	14.2798	13.6643	14.0241	13.9894	13.3575	13.258	12.6198	13.0784	13.1124	12.8447	13.1131	13.0234
	E16	12.7015	10.2659	12.3067	11.758	10.6472	11.828	11.754	11.4097	11.4209	11.7738	11.6883	11.6277	10.6042	11.2935	11.2426	11.0468
	E19	11.3108	11.0868	11.1642	11.1873	9.76657	11.2102	10.85	10.6089	13.1736	13.1432	13.2022	13.173	11.8504	11.812	11.8521	11.8382
	1W	5.67412	6.76145	7.40046	6.61201	8.69166	7.76474	8.22195	8.22612	9.17505	8.8469	10.2806	9.43418	8.14492	9.11439	10.3399	9.19973
	2W	8.99625	10.0046	10.4343	9.8117	9.86295	10.0648	9.93462	9.95412	11.0729	12.1731	11.0664	11.4375	13.7987	13.2642	14.0515	13.7048
	3W	8.2495	10.172	9.48787	9.30311	10.0341	9.84769	10.9191	10.267	9.46579	9.77639	8.70584	9.31601	8.80827	9.28985	5.67863	7.92558
	4W	8.07422	8.63347	11.1784	9.29536	9.23253	10.8356	9.41001	9.82606	8.34612	6.56946	8.57688	7.83082	10.6266	10.6644	9.17045	10.1538
	5W	9.2328	9.29477	8.60698	9.04485	8.81959	7.7258	8.23839	8.26126	9.14266	9.17876	8.51964	8.94702	9.15785	10.268	9.43815	9.62132
	6W	11.5426	11.7909	11.7053	11.6796	11.2097	11.5804	11.9124	11.5675	12.5121	11.4321	12.2589	12.0677	11.5973	12.465	12.5267	12.1963
	7W	12.7153	12.142	12.37	12.4091	12.5155	12.1865	12.4152	12.3724	12.0317	11.6213	12.2551	11.9694	12.3991	12.0828	11.0464	11.8427
	E13					E16				E19				1W				2W				3W				4W				5W				6W				7W
circGHR	23.3952	23.5742	21.5734	22.0178		20.8047	20.6771	22.4538	22.5064	21.9903	22.7517	23.8226	24.6158	24.778	25.6908	25.3177	25.2463	25.99	25.3466	28.077	26.3783	24.807	25.2566	26.4341	24.3194	25.1344	25.8007	26.1178	26.3605	25.5227	24.9665	26.0583	26.7072	26.0855	26.4652	23.1443	28.0906	23.0546	26.4135	27.2178	27.1815
GAPDH	14.6374	13.9894	13.0784	13.0234		11.758	11.4097	11.6277	11.0468	11.1873	10.6089	13.173	11.8382	6.61201	8.22612	9.43418	9.19973	9.8117	9.95412	11.4375	13.7048	9.30311	10.267	9.31601	7.92558	9.29536	9.82606	7.83082	10.1538	9.04485	8.26126	8.94702	9.62132	11.6796	11.5675	12.0677	12.1963	12.4091	12.3724	11.9694	11.8427
∆Ct	8.75776	9.58483	8.495	8.99445	8.95801	9.04663	9.26733	10.8262	11.4597	10.8031	12.1428	10.6496	12.7776	18.166	17.4647	15.8836	16.0466	16.1783	15.3924	16.6396	12.6735	15.5039	14.9897	17.1181	16.3938	15.8391	15.9746	18.287	16.2067	16.4779	16.7053	17.1113	17.0858	14.4059	14.8977	11.0766	15.8943	10.6455	14.0411	15.2484	15.3388
	8.95801	8.95801	8.95801	8.95801		8.95801	8.95801	8.95801	8.95801	8.95801	8.95801	8.95801	8.95801	8.95801	8.95801	8.95801	8.95801	8.95801	8.95801	8.95801	8.95801	8.95801	8.95801	8.95801	8.95801	8.95801	8.95801	8.95801	8.95801	8.95801	8.95801	8.95801	8.95801	8.95801	8.95801	8.95801	8.95801	8.95801	8.95801	8.95801	8.95801
∆∆Ct	-0.200252	0.626818	-0.463011	0.0364454		0.0886175	0.309317	1.86815	2.50165	1.84504	3.18476	1.69157	3.81959	9.20801	8.50666	6.92556	7.08855	7.22032	6.43444	7.68154	3.71545	6.54593	6.03167	8.16011	7.43583	6.88105	7.01661	9.32895	7.2487	7.51988	7.74728	8.15327	8.12784	5.44792	5.9397	2.11854	6.93628	1.68754	5.08306	6.29041	6.38077
2^-∆∆Ct	1.1489	0.647603	1.37842	0.975054		0.940423	0.807024	0.273925	0.176575	0.278347	0.109975	0.309589	0.0708255	0.00169088	0.00274941	0.00822619	0.0073474	0.00670608	0.0115622	0.00487108	0.0761271	0.0107024	0.0152858	0.00349593	0.00577552	0.00848395	0.00772306	0.00155491	0.00657544	0.00544866	0.00465412	0.00351255	0.003575	0.0229093	0.0162919	0.230279	0.00816529	0.310456	0.0295017	0.0127761	0.0120004
						average	stdeva	SE	P-value
	E13	1.1489	0.647603	1.37842	0.975054	1.03749	0.307978	0.153989
	E16	0.940423	0.807024	0.273925	0.176575	0.549487	0.380418	0.190209	0.093189
	E19	0.278347	0.109975	0.309589	0.0708255	0.192184	0.119296	0.0596478	0.00218079
	1W	0.00169088	0.00274941	0.00822619	0.0073474	0.00500347	0.00326261	0.00163131	0.000534586
	2W	0.00670608	0.0115622	0.00487108	0.0761271	0.0248166	0.0343233	0.0171616	0.000612943
	3W	0.0107024	0.0152858	0.00349593	0.00577552	0.0088149	0.00525877	0.00262939	0.000545587
	4W	0.00848395	0.00772306	0.00155491	0.00657544	0.00608434	0.00311985	0.00155993	0.000537592
	5W	0.00544866	0.00465412	0.00351255	0.003575	0.00429758	0.000929246	0.000464623	0.000532476
	6W	0.0229093	0.0162919	0.230279	0.00816529	0.0694114	0.107415	0.0537073	0.00102028
	7W	0.310456	0.0295017	0.0127761	0.0120004	0.0911835	0.146404	0.0732021	0.00144595

## Sheet: Figure 2D
E13					average				average					average
circGHR	heart	21.2725	21.2397	21.4854	21.3325	21.3265	21.2059	21.561	21.3645	21.237	21.2396	21.2217		21.2328
	liver	21.4869	21.2946	21.9566	21.5793	22.3424	21.2689	21.0715	21.5609	21.1461	21.7174	21.6571		21.5069
	small intestine	19.2152	19.4529	19.0799	19.2493	19.6323	19.9399	19.2023	19.5915	19.539	19.6629	19.5512		19.5844
	breast	19.7134	19.3746	19.4251	19.5044	19.2683	19.0688	19.3503	19.2291	19.1104	19.995	19.1447		19.4167
	leg	19.6614	19.6779	19.5863	19.6419	20.429	20.0514	20.2204	20.2336	20.8343	19.3695	19.082	20.0229	19.8272
GAPDH	heart	12.6944	12.0278	12.9086	12.5436	13.0516	11.6711	12.8224	12.515	11.028	13.1972	13.1395		12.4549
	liver	13.7616	14.0744	14.0341	13.9567	12.9527	12.0175	12.516	12.4954	13.0785	12.7301	13.0294		12.946
	small intestine	13.2611	13.3688	14.0118	13.5472	14.2847	14.4389	14.4536	14.3924	14.2207	14.5309	14.4397		14.3971
	breast	13.8128	14.2252	13.4739	13.8373	13.0998	13.6861	13.4097	13.3986	13.2702	13.6409	13.4226		13.4446
	leg	13.0433	13.2904	12.3217	12.8851	13.186	13.0795	12.7253	12.9969	13.5102	13.5321	13.3118		13.4513
	heart				liver			small intestine			breast			leg
circGHR	21.3325	21.3645	21.2328		21.5793	21.5609	21.5069	19.2493	19.5915	19.5844	19.5044	19.2291	19.4167	19.6419	20.2336	19.8272
GAPDH	12.5436	12.515	12.4549		13.9567	12.4954	12.946	13.5472	14.3924	14.3971	13.8373	13.3986	13.4446	12.8851	12.9969	13.4513
∆Ct	8.78894	8.84944	8.77786	8.80541	7.62262	9.06552	8.56086	5.70212	5.19911	5.18729	5.66704	5.83055	5.97211	6.75676	7.23668	6.37582
	8.80541	8.80541	8.80541		8.80541	8.80541	8.80541	8.80541	8.80541	8.80541	8.80541	8.80541	8.80541	8.80541	8.80541	8.80541
∆∆Ct	-0.0164678	0.0440226	-0.0275549		-1.18279	0.260111	-0.244552	-3.1033	-3.6063	-3.61812	-3.13837	-2.97486	-2.8333	-2.04865	-1.56873	-2.42959
2^-∆∆Ct	1.01148	0.969947	1.01928		2.27016	0.835024	1.18472	8.59381	12.1788	12.279	8.80527	7.8618	7.12703	4.1372	2.96644	5.3874
				average	stdeva	se	P-value
heart	1.01148	0.969947	1.01928	1.00024	0.0265204	0.0153116
liver	2.27016	0.835024	1.18472	1.42997	0.748339	0.432054	0.376483
small intestine	8.59381	12.1788	12.279	11.0172	2.09932	1.21204	0.00116995
breast	8.80527	7.8618	7.12703	7.93137	0.84128	0.485713	0.000140352
leg	4.1372	2.96644	5.3874	4.16368	1.2107	0.698996	0.0106209
7W					average				average				average
circGHR	heart	23.0609	23.3048	23.4375	23.2677	21.9961	21.775	22.5234	22.0982	21.6445	22.0965	21.2031	21.648
	liver	21.9109	22.5182	22.2759	22.235	23.1888	22.2799	22.4713	22.6467	22.6326	23.1508	22.9404	22.908
	small intestine	23.7096	22.3501	23.2442	23.1013	22.6285	22.4397	22.134	22.4007	22.4758	22.9027	22.1451	22.5079
	breast	21.6153	21.2775	21.4905	21.4611	21.6223	21.5042	20.2841	21.1369	21.717	21.3159	21.6097	21.5475
	leg	23.1952	23.1672	23.5427	23.3017	23.0923	23.9141	23.3406	23.449	23.6525	23.6762	23.9865	23.7717
GAPDH	heart	14.6509	13.9312	14.4864	14.3562	14.0397	13.8641	14.2896	14.0645	13.3429	14.1081	13.9283	13.7931
	liver	14.7485	15.201	13.5952	14.5149	14.7742	14.0319	14.8646	14.5569	15.181	14.8835	14.5785	14.881
	small intestine	15.3281	14.5786	15.3811	15.0959	14.5834	15.1787	15.1222	14.9615	14.2555	14.5063	15.1276	14.6298
	breast	11.7174	12.1535	11.3883	11.7531	11.0277	11.1504	11.9067	11.3616	11.1574	11.9477	11.3411	11.482
	leg	13.3299	12.7334	13.8034	13.2889	13.1306	12.7314	12.4662	12.776	12.0887	12.1277	12.3388	12.1851
	heart				liver			small intestine			breast			leg
circGHR	23.2677	22.0982	21.648		22.235	22.6467	22.908	23.1013	22.4007	22.5079	21.4611	21.1369	21.5475	23.3017	23.449	23.7717
GAPDH	14.3562	14.0645	13.7931		14.5149	14.5569	14.881	15.0959	14.9615	14.6298	11.7531	11.3616	11.482	13.2889	12.776	12.1851
∆Ct	8.91156	8.03369	7.85497	8.26674	7.7201	8.08974	8.02697	8.00535	7.43925	7.87808	9.70801	9.77524	10.0655	10.0128	10.673	11.5867
	8.26674	8.26674	8.26674		8.26674	8.26674	8.26674	8.26674	8.26674	8.26674	8.26674	8.26674	8.26674	8.26674	8.26674	8.26674
∆∆Ct	0.644818	-0.233048	-0.41177		-0.54664	-0.176996	-0.239768	-0.261391	-0.827484	-0.388663	1.44128	1.50851	1.79876	1.74607	2.40623	3.31995
2^-∆∆Ct	0.639573	1.17532	1.33032		1.46068	1.13053	1.1808	1.19863	1.77459	1.30918	0.368241	0.351475	0.287421	0.298113	0.188648	0.100137
				average	stdeva	se	P-value
heart	0.639573	1.17532	1.33032	1.0484	0.362439	0.209254
liver	1.46068	1.13053	1.1808	1.25734	0.177886	0.102702	0.420742
small intestine	1.19863	1.77459	1.30918	1.42747	0.305654	0.17647	0.238343
breast	0.368241	0.351475	0.287421	0.335712	0.0426537	0.0246262	0.027721
leg	0.298113	0.188648	0.100137	0.195633	0.0991723	0.0572572	0.0170917

## Sheet: Figure 3B
					average				average				average
circGHR	24hNC	27.2052	27.3651	27.6139	27.3947	26.9055	27.3166	27.2558	27.1593	27.555	27.4564	27.6615	27.5577
	24hOV	25.8179	25.5003	26.0145	25.7776	25.4516	25.2493	24.8133	25.1714	25.3516	25.3493	24.7133	25.1381
	48hNC	26.687	27.197	27.6424	27.1755	26.687	27.097	27.5424	27.1088	27.1529	27.2156	27.0061	27.1249
	48hOV	27.6291	27.9811	27.0586	27.5563	27.9716	27.5362	27.8018	27.7699	27.4864	26.8929	27.7619	27.3804
GAPDH	24hNC	14.1132	13.5577	13.9942	13.8884	13.7763	14.2432	13.4405	13.82	13.2625	13.7246	13.7685	13.5852
	24hOV	15.0674	15.7115	15.5669	15.4486	15.1481	15.412	15.3696	15.3099	15.0674	15.7115	15.5669	15.4486
	48hNC	14.2344	14.326	14.5027	14.3544	14.6256	14.2983	14.2595	14.3945	13.8055	14.4158	14.1225	14.1146
	48hOV	17.0197	17.2839	16.8295	17.0444	15.9812	16.5322	16.3771	16.2968	16.4613	16.2876	16.7481	16.499
	24hNC				24hOV
circGHR	27.3947	27.1593	27.5577		25.7776	25.1714	25.1381
GAPDH	13.8884	13.82	13.5852		15.4486	15.3099	15.4486
∆Ct	13.5063	13.3393	13.9724	13.606	10.3289	9.86151	9.68947
	13.606	13.606	13.606		13.606	13.606	13.606
∆∆Ct	-0.0997011	-0.266699	0.3664		-3.27709	-3.74452	-3.91656
2^-∆∆Ct	1.07155	1.20305	0.775716		9.69399	13.4033	15.1009
				average	stdeva	SE	P-value
24hNC	1.07155	1.20305	0.775716	1.01677	0.218871	0.126365
24hOV	9.69399	13.4033	15.1009	12.7327	2.76513	1.59645	0.0018571
	48hNC				48hOV
circGHR	27.1755	27.1088	27.1249		27.5563	27.7699	27.3804
GAPDH	14.3544	14.3945	14.1146		17.0444	16.2968	16.499
∆Ct	12.8211	12.7143	13.0103	12.8486	10.5119	11.4731	10.8814
	12.8486	12.8486	12.8486		12.8486	12.8486	12.8486
∆∆Ct	-0.0274691	-0.134239	0.161709		-2.3367	-1.37551	-1.96721
2^-∆∆Ct	1.01922	1.09751	0.893966		5.05146	2.5946	3.9101
				average	stdeva	SE	P-value
48hNC	1.01922	1.09751	0.893966	1.00357	0.102673	0.0592784
48hOV	5.05146	2.5946	3.9101	3.85205	1.22946	0.709829	0.0161435

## Sheet: Figure 3C
					average				average				average
PCNA	24hNC	21.74	21.64	21.23	21.537	20.91	21.27	21.19	21.1232	20.72	20.85	21.09	20.8866
	24hOV	18.88	18.8	19	18.8936	18.62	19.15	19.02	18.9295	18.88	18.8	19	18.8936
	48hNC	19.59	20.12	19.76	19.8232	20.12	20.44	19.9	20.152	19.59	20.12	19.76	19.8232
	48hOV	20.31	20.56	20.37	20.4131	20.81	21.04	20.37	20.7361	20.51	20.14	20.41	20.3546
GAPDH	24hNC	15.65	15.17	15.12	15.3131	14.29	14.21	14.23	14.2432	14.26	14.99	14.26	14.5022
	24hOV	16.03	15.82	15.71	15.8528	15.81	15.84	16.78	16.1445	16.03	15.82	15.71	15.8528
	48hNC	15.07	14.85	14.65	14.8567	15.07	14.85	14.65	14.8567	15.01	14.95	14.47	14.8126
	48hOV	17.27	17.19	17.15	17.2044	16.62	16.5	17.01	16.7106	17.08	17.26	17.44	17.258
	24hNC				24hOV
PCNA	21.537	21.1232	20.8866		18.8936	18.9295	18.8936
GAPDH	15.3131	14.2432	14.5022		15.8528	16.1445	15.8528
∆Ct	6.22387	6.88	6.38435	6.49607	3.04078	2.78498	3.04078
	6.49607	6.49607	6.49607		6.49607	6.49607	6.49607
∆∆Ct	-0.2722	0.383924	-0.111725		-3.45529	-3.71109	-3.45529
2^-∆∆Ct	1.20765	0.76635	1.08052		10.9685	13.0963	10.9685
				average	stdeva	SE	P-value
24hNC	1.20765	0.76635	1.08052	1.01817	0.227159	0.13115
24hOV	10.9685	13.0963	10.9685	11.6777	1.2285	0.709275	0.000122043
	48hNC				48hOV
PCNA	19.8232	20.152	19.8232		20.4131	20.7361	20.3546
GAPDH	14.8567	14.8567	14.8126		17.2044	16.7106	17.258
∆Ct	4.96648	5.29533	5.01058	5.0908	3.20873	4.02551	3.09666
	5.0908	5.0908	5.0908		5.0908	5.0908	5.0908
∆∆Ct	-0.124316	0.204531	-0.0802148		-1.88206	-1.06528	-1.99413
2^-∆∆Ct	1.08999	0.867821	1.05718		3.68602	2.09258	3.98377
				average	stdeva	SE	P-value
48hNC	1.08999	0.867821	1.05718	1.005	0.119925	0.0692385
48hOV	3.68602	2.09258	3.98377	3.25412	1.01688	0.587095	0.0190287

## Sheet: Figure 3D
					average				average				average
CCND1	24hNC	20.2027	19.7945	20.0773	20.0248	20.3847	19.5867	19.7405	19.904	19.4358	19.409	19.5623	19.469
	24hOV	18.7261	18.6941	18.9615	18.7939	19.3363	19.1936	18.9379	19.156	19.3363	19.1936	18.9379	19.156
	48hNC	19.9171	19.5416	19.3963	19.6183	19.9171	19.5416	19.3963	19.6183	19.3446	19.3976	19.9046	19.5489
	48hOV	20.0378	19.8496	20.2964	20.0613	19.5099	19.7138	19.9655	19.7297	19.3819	19.8273	19.2888	19.4993
GAPDH	24hNC	15.1809	15.203	15.0179	15.134	14.4761	14.3295	14.536	14.4472	14.4739	14.9698	14.5723	14.672
	24hOV	16.2138	15.7823	15.8346	15.9436	15.7218	15.9185	16.4135	16.0179	15.7218	15.9185	16.4135	16.0179
	48hNC	14.5549	14.6124	14.9874	14.7182	15.1677	15.3061	15.0914	15.1884	14.9484	14.5971	15.1615	14.9023
	48hOV	17.2524	17.2059	17.18	17.2128	17.0839	16.9064	17.001	16.9971	17.1911	17.1502	17.8384	17.3932
	24hNC				24hOV
CCND1	20.0248	19.904	19.469		18.7939	19.156	19.156
GAPDH	15.134	14.4472	14.672		15.9436	16.0179	16.0179
∆Ct	4.89088	5.45681	4.79705	5.04825	2.85032	3.13804	3.13804
	5.04825	5.04825	5.04825		5.04825	5.04825	5.04825
∆∆Ct	-0.15737	0.408566	-0.251196		-2.19793	-1.91021	-1.91021
2^-∆∆Ct	1.11525	0.753372	1.19019		4.58821	3.75863	3.75863
				average	stdeva	SE	P-value
24hNC	1.11525	0.753372	1.19019	1.01961	0.23359	0.134863
24hOV	4.58821	3.75863	3.75863	4.03516	0.47896	0.276528	0.000607333
	48hNC				48hOV
CCND1	19.6183	19.6183	19.5489		20.0613	19.7297	19.4993
GAPDH	14.7182	15.1884	14.9023		17.2128	16.9971	17.3932
∆Ct	4.90009	4.4299	4.64661	4.65886	2.84852	2.73263	2.10609
	4.65886	4.65886	4.65886		4.65886	4.65886	4.65886
∆∆Ct	0.241224	-0.228965	-0.0122585		-1.81034	-1.92623	-2.55277
2^-∆∆Ct	0.846027	1.17199	1.00853		3.50725	3.80061	5.8676
				average	stdeva	SE	P-value
48hNC	0.846027	1.17199	1.00853	1.00885	0.162984	0.0940987
48hOV	3.50725	3.80061	5.8676	4.39182	1.28645	0.742735	0.0106695

## Sheet: Figure 3E
					average				average				average
CDK2	24hNC	26.2454	26.1424	26.0137	26.1338	26.1285	26.219	26.2656	26.2044	26.1285	26.219	26.2656	26.2044
	24hOV	23.2544	23.1363	23.3879	23.2595	23.4544	23.5363	23.2879	23.4262	23.7544	23.7363	23.5879	23.6928
	48hNC	24.6899	24.0274	23.858	24.1918	24.6899	24.0274	23.858	24.1918	24.2203	24.4271	24.3719	24.3398
	48hOV	26.4146	25.8954	25.9511	26.087	25.7262	25.9945	25.6333	25.7847	26.24	26.2437	25.4656	25.9831
GAPDH	24hNC	15.2199	14.8053	14.3312	14.7855	14.1554	13.5263	14.3337	14.2446	15.5224	15.5771	15.4313	15.5102
	24hOV	14.2637	14.1368	14.5412	14.3139	14.257	14.2982	13.9303	14.1618	14.257	14.2982	13.9303	14.1618
	48hNC	14.5818	14.1518	14.3551	14.3629	14.5818	14.1518	14.3551	14.3629	14.5664	14.6567	14.5089	14.5773
	48hOV	16.4349	16.4577	17.436	16.4463	16.4959	16.527	16.2369	16.4199	16.3786	17.0248	16.4988	16.634
	24hNC				24hOV
CDK2	26.1338	26.2044	26.1691		23.2595	23.4262	23.6928
GAPDH	14.7855	14.2446	15.5102		14.3139	14.1618	14.1618
∆Ct	11.3484	11.9598	10.6589	11.3223	8.94559	9.26435	9.53101
	11.3223	11.3223	11.3223		11.3223	11.3223	11.3223
∆∆Ct	0.026029	0.637441	-0.66347		-2.37673	-2.05798	-1.79131
2^-∆∆Ct	0.98212	0.642852	1.58389		5.19358	4.16402	3.46129
				average	stdeva	SE	P-value
24hNC	0.98212	0.642852	1.58389	1.06962	0.476581	0.275154
24hOV	5.19358	4.16402	3.46129	4.27297	0.87127	0.503028	0.00503457
	48hNC				48hOV
CDK2	24.1918	24.1918	24.3398		26.087	25.7847	25.9831
GAPDH	14.3629	14.3629	14.5773		16.4463	16.4199	16.634
∆Ct	9.82889	9.82889	9.76244	9.80674	9.64074	9.36477	9.34903
	9.80674	9.80674	9.80674		9.80674	9.80674	9.80674
∆∆Ct	0.0221491	0.0221491	-0.0442983		-0.165996	-0.441965	-0.457709
2^-∆∆Ct	0.984765	0.984765	1.03118		1.12194	1.35845	1.37336
				average	stdeva	SE	P-value
48hNC	0.984765	0.984765	1.03118	1.00024	0.0267988	0.0154723
48hOV	1.12194	1.35845	1.37336	1.28458	0.141051	0.0814357	0.0265279

[truncated: 26 more sheets: Figure 3F, Figure 4B, Figure 4C, Figure 4D, Figure 4E, Figure 4F, Figure 5A, Figure 5B, Figure 6A, Figure 6B, Figure 7A, Figure 7B, Supplement Figure 2B, Supplement Figure 2C, Supplement Figure 2D, Supplement Figure 2E, Supplement Figure 2F, Supplement Figure 3B, Supplement Figure 3C, Supplement Figure 3D …]
