# Supplementary material for: Effects of Circular RNA of Chicken Growth Hormone Receptor Gene on Cell Proliferation
Source: Front Genet. 2021 Feb 11;12:598575. doi: 10.3389/fgene.2021.598575 (PMC7905176; doi:10.3389/fgene.2021.598575)
Supplement: Supplementary Table 2 — The conserved transcription factors in circGHR and the promoter regions of GHR and GHBP transcripts. [file Table_2.XLS]

## Sheet: Sheet1
transcript factors	description of transcript factors	location in circGHR(relative to the first bases of the 5'UTR	location in GHBP promoter (relative to transcriptional strat site)	location in GHR promoter (relative to transcriptional strat site)
ALX3	aristaless-like homeobox 3	83-92(+);83-92(-)	-1321--1311(+);-1247--1237(+);-1243--1233(-);-487--477(-)	-2309--2300(-);-2031--2022(+);-2031--2022(-);-1993--1984(+);-1911--1902(-);-1814--1805(-);-1683--1674(+);-1467--1458(+);-1411--1402(-);-915--906(+)
Arnt	aryl hydrocarbon receptor nuclear translocator	49-54(+);133-138(+)	-1113--1108(+);-1100--1095(+);-1050--1045(+);-1018--1013(-);-614--609(+)	-2235--2230(-);-171--166(+)
Arntl	aryl hydrocarbon receptor nuclear translocator-like		-1090--1081(-)	-2610--2601(+);-2608--2599(-);-2515--2506(-);-2421--2412(-);-2254--2245(+);-2250--2241(-);-1740--1731(+);
Arid3a	AT-rich interaction domain 3A	87-92(+);117-122(-)	-1317--1312(+);-1243--1238(-);-1243--1238(+);-1003--998(+);-788--783(-);-707--702(-);-438--433(+)	-2506--2501(-);-2309--2304(-);-2216--2211(-);-1647--1642(+);-1495--1490(+);-736--731(-);
ARGFX	arginine-fifty homeobox	83-92(+);83-92(-)	-1243--1233(-);-487--477(+)	-2285--2276(+);-2031--2022(+);-2031--2022(-);-1683--1674(+);-1683--1674(-);
ZEB1	zinc finger E-box binding homeobox 1	33-38(-);68-73(+);108-113(+);129-134(-);148-153(+);157-162(-)	-1133--1128(+);-489--484(+)
NFE2L1	nuclear factor erythroid 2 like 1	59-64(-);73-78(+);141-146(+);160-165(-)	-1172--1167(-);-1087--1082(+);-1062--1057(+);-949--944(-);-683--678(+);-673--668(-);-646--641(+);-525--520(+);+50-+55(-)
NFAT5	nuclear factor of activated T cells 5		-1216--1207(+);-868--859(+);-746--737(+);-680--671(+)
LIN54	lin-54 DREAM MuvB core complex component	135-143(-)	-1318--1310(+)
ARNT::HIF1A	aryl hydrocarbon receptor nuclear translocator::hypoxia inducible factor 1 subunit alpha		-327--320(-)	-2236--2229(-);-928--921(-);
